# Supplementary material for: Using ultra-widefield red channel images to improve the detection of ischemic central retinal vein occlusion
Source: PLoS One. 2021 Nov 23;16(11):e0260383. doi: 10.1371/journal.pone.0260383 (PMC8610275; doi:10.1371/journal.pone.0260383)
Supplement: S1 File — (CSV) [file pone.0260383.s001.csv]

									color							red
Patient	ischemic	age	gender	logMAR	SE	rubeosis	RL	duration	resident1	resident2	resident3	resident4	resident5	resident6		resident1	resident2	resident3	resident4	resident5	resident6
1	1	65	0	0.397940009	1	0	R	30	0	1	0	0	0	0		1	1	1	1	0	0
2	1	67	1	1.22184875	1	1	R	5	1	1	0	1	0	1		1	1	1	1	0	0
3	1	65	1	0.397940009	0	0	R	60	1	1	1	1	0	1		1	1	1	1	1	1
4	1	73	1	2	1	1	R	7	1	1	1	1	1	1		1	1	1	1	1	0
5	1	72	1	1.522878745	1	1	R	30	1	1	1	1	1	1		1	0	0	0	1	1
6	1	74	1	1.698970004	0	1	R	90	1	1	0	0	0	0		1	1	0	1	0	1
7	1	88	1	2	0	1	R	7	1	1	1	1	1	1		1	1	1	1	1	1
8	1	58	0	0.301029996	1	0	R	15	1	0	0	0	1	1		1	1	0	0	1	0
9	1	84	1	1.096910013	0	1	L	15	1	0	0	1	1	0		1	1	1	1	0	0
10	1	61	1	0.22184875	1	1	R	10	1	0	0	0	1	1		1	0	0	1	1	0
11	1	68	0	1.698970004	0	0	R	45	1	1	1	1	1	1		1	1	1	1	1	1
12	1	78	1	1	0	1	L	60	1	1	1	1	1	1		1	1	1	1	1	1
13	1	89	0	2	1	0	R	10	1	1	0	0	1	0		1	1	1	1	1	0
14	1	74	1	1.698970004	0	1	L	30	1	1	0	0	1	0		1	1	1	0	0	0
15	1	47	1	1.15490196	1	1	L	60	1	1	0	0	0	0		0	0	0	0	0	0
16	1	68	0	1.397940009	0	0	R	60	1	1	0	1	1	1		1	1	1	1	1	0
17	1	77	0	0.698970004	1	0	L	15	1	1	1	1	0	1		1	1	1	1	0	1
18	1	66	0	0.15490196	0	0	R	60	0	1	0	0	0	0		1	0	0	1	0	0
19	1	74	0	0.22184875	0	1	L	75	1	1	1	1	1	1		1	1	1	1	0	0
20	1	66	0	2.5	0	0	R	21	1	1	1	1	1	1		1	1	1	1	1	1
21	1	86	0	2	1	0	R	30	1	1	1	1	0	1		1	1	1	1	1	1
22	0	53	0	0	0	0	L	45	0	0	0	0	0	0		0	0	0	0	0	0
23	0	71	1	0.301029996	0	0	R	1	0	0	0	0	0	0		0	1	0	0	0	0
24	0	58	1	0.22184875	0	0	L	90	0	1	0	0	0	0		0	0	0	0	0	0
25	0	64	0	0.301029996	0	0	R	45	0	0	0	0	0	0		0	0	0	0	0	0
26	0	64	1	0.397940009	0	0	R	11	0	1	0	1	0	1		1	0	0	0	0	0
27	0	73	1	0.301029996	0	0	R	60	0	0	0	0	0	0		0	0	0	0	0	0
28	0	83	0	0.397940009	0	0	L	7	1	1	0	0	0	0		0	0	0	0	0	0
29	0	65	1	0.301029996	0	0	L	15	0	0	0	0	0	0		0	0	0	0	0	0
30	0	54	1	1	0	0	L	2	0	0	0	0	0	0		1	0	0	0	0	0
31	0	24	1	0.096910013	0	0	L	30	0	0	0	0	0	0		0	0	0	0	0	0
32	0	47	0	1	0	0	R	30	0	1	0	0	0	0		0	0	0	0	0	0
33	0	72	0	0.397940009	0	0	L	8	0	0	0	0	0	0		0	0	0	0	0	0
34	0	65	0	0.045757491	1	0	L	21	0	0	0	0	0	0		0	0	0	0	0	0
35	0	49	1	0.522878745	1	0	L	15	1	1	1	1	0	1		0	0	0	0	0	0
36	0	78	0	0.301029996	0	0	L	90	0	1	0	0	0	0		1	0	0	0	0	0
37	0	74	1	1	1	0	R	30	0	0	0	0	0	0		0	0	0	0	0	0
38	0	85	0	0.823908741	0	0	L	60	0	0	0	0	0	0		0	1	0	0	0	0
39	0	66	1	0.397940009	0	0	R	7	0	0	0	0	0	0		0	0	0	0	0	0
40	0	46	0	-0.079181246	0	0	R	60	0	0	0	0	0	0		0	0	0	0	0	0
41	0	62	1	1	0	0	L	75	0	1	0	0	0	0		1	0	0	1	0	0
42	0	74	0	0.15490196	0	0	R	4	0	0	0	0	0	0		0	0	0	0	0	0
